# Supplementary material for: Bilayer Lipid Membrane as Memcapacitance: Capacitance–Voltage Pinched Hysteresis and Negative Insertion Conductance
Source: Membranes (Basel). 2023 Jan 11;13(1):97. doi: 10.3390/membranes13010097 (PMC9861822; doi:10.3390/membranes13010097)
Supplement: Supplementary file 1 [file membranes-13-00097-s001.zip]

Archive with 1 entries (1 files):
- membranes-2122356-SI.pdf
